# Supplementary material for: Multi-analyte proteomic analysis identifies blood-based neuroinflammation, cerebrovascular and synaptic biomarkers in preclinical Alzheimer’s disease
Source: Mol Neurodegener. 2024 Oct 10;19:68. doi: 10.1186/s13024-024-00753-5 (PMC11465638; doi:10.1186/s13024-024-00753-5)
Supplement: Supplementary file 1 — Additional file 1: List of biomarkers included in the NULISAseq CNS panel. [file 13024_2024_753_MOESM1_ESM.xlsx]

## Sheet: Sheet1
NULISA analyte	AlamarTargetID	UniProtID	ProteinName
IL33	t10319	O95760	Interleukin 33
NPY	t10413	P01303	Neuropeptide Y
S100B	t10466	P04271	S100 calcium binding protein B
MME	t10563	P08473	Membrane metalloendopeptidase
CCL4	t10876	P13236	C-C motif chemokine ligand 4
PSEN1	t11852	P49768	Presenilin 1
BACE1	t12142	P56817	Beta-secretase 1
YWHAG	t12309	P61981	Tyrosine 3-monooxygenase/tryptophan 5-monooxygenase activation protein gamma
HBA1	t12399	P69905	Hemoglobin subunit alpha
BASP1	t12453	P80723	Brain abundant membrane attached signal protein 1
REST	t12930	Q13127	RE1 silencing transcription factor
PDLIM5	t18697	Q96HC4	PDZ and LIM domain 5
RUVBL2	t22144	Q9Y230	RuvB like AAA ATPase 2
VEGFD	t22682	O43915	Vascular endothelial growth factor D
Abeta42	t22690	P05067	Amyloid-beta precursor protein
pTau231	t22714	P10636	Microtubule-associated protein tau
pTau181	t22716	P10636	Microtubule-associated protein tau
pTau217	t22717	P10636	Microtubule-associated protein tau
pTDP43409	t22718	Q13148	TAR DNA-binding protein 43
Abeta38	t22902	P05067	Amyloid-beta precursor protein
Abeta40	t22903	P05067	Amyloid-beta precursor protein
OligoSNCA	t22904	P37840	Alpha-synuclein
PTN	t3829	P21246	Pleiotrophin
PGK1	t4074	P00558	Phosphoglycerate kinase 1
PGF	t4075	P49763	Placenta growth factor
PDGFRB	t4104	P09619	Platelet-derived growth factor receptor beta
NRGN	t4242	Q92686	Neurogranin
NPTXR	t4258	O95502	Neuronal pentraxin receptor
NPTX2	t4259	P47972	Neuronal pentraxin-2
NPTX1	t4260	Q15818	Neuronal pentraxin-1
NGF	t4292	P01138	Beta-nerve growth factor
NEFL	t4305	P07196	Neurofilament light polypeptide
NEFH	t4306	P12036	Neurofilament heavy polypeptide
NCAM1	t4324	P13591	Neural cell adhesion molecule 1
MSLN	t4380	Q13421	Mesothelin
MDH1	t4456	P40925	Malate dehydrogenase, cytoplasmic
MAPT	t4480	P10636	Microtubule-associated protein tau
KLK6	t4650	Q92876	Kallikrein-6
KDR	t4678	P35968	Vascular endothelial growth factor receptor 2
IL9	t4760	P15248	Interleukin-9
CXCL8	t4761	P10145	Interleukin-8, IL8
IL7	t4763	P13232	Interleukin-7
IL6R	t4766	P08887	Interleukin-6 receptor subunit alpha
IL6	t4767	P05231	Interleukin-6
IL5	t4769	P05113	Interleukin-5
IL4	t4771	P05112	Interleukin-4
IL2	t4782	P60568	Interleukin-2
IL1B	t4791	P01584	Interleukin-1 beta
IL18	t4797	Q14116	Interleukin-18
IL17A	t4802	Q16552	Interleukin-17A
IL16	t4803	Q14005	Pro-interleukin-16
IL15	t4806	P40933	Interleukin-15
IL13	t4808	P35225	Interleukin-13
IL12p70	t4813	P29459|P29460	Interleukin-12 subunit beta|Interleukin-12 subunit alpha
IL10	t4818	P22301	Interleukin-10
IGFBP7	t4847	Q16270	Insulin-like growth factor-binding protein 7
IGF1	t4859	P05019	Insulin-like growth factor I
IFNG	t4867	P01579	Interferon gamma
ANXA5	t4870	P08758	Annexin A5
ICAM1	t4906	P05362	Intercellular adhesion molecule 1
CXCL1	t5070	P09341	Growth-regulated alpha protein
GOT1	t5106	P17174	Aspartate aminotransferase, cytoplasmic
GFAP	t5158	P14136	Glial fibrillary acidic protein
GDNF	t5160	P39905	Glial cell line-derived neurotrophic factor
FOLR1	t5265	P15328	Folate receptor alpha
FLT1	t5274	P17948	Vascular endothelial growth factor receptor 1
FGF2	t5316	P09038	Fibroblast growth factor 2
FCN2	t5331	Q15485	Ficolin-2
FABP3	t5359	P05413	Fatty acid-binding protein, heart
ENO2	t5444	P09104	Gamma-enolase
AGRN	t5479	O00468	Agrin
CST3	t6205	P01034	Cystatin-C
CSF2	t6271	P04141	Granulocyte-macrophage colony-stimulating factor
CRP	t6336	P02741	C-reactive protein
CRH	t6352	P06850	Corticoliberin
CNTN2	t6491	Q02246	Contactin-2
TAFA5	t6509	Q7Z5A7	Chemokine-like protein TAFA-5
CHIT1	t6748	Q13231	Chitotriosidase-1
CHI3L1	t6758	P36222	Chitinase-3-like protein 1
TREM2	t7014	Q9NZC2	Triggering receptor expressed on myeloid cells 2
TREM1	t7015	Q9NP99	Triggering receptor expressed on myeloid cells 1
POSTN	t7173	Q15063	Periostin
CD63	t7189	P08962	CD63 antigen
PRDX6	t7232	P30041	Peroxiredoxin-6
PARK7	t7285	Q99497	Protein/nucleic acid deglycase DJ-1
CALB2	t7588	P22676	Calretinin
YWHAZ	t7758	P63104	14-3-3 protein zeta/delta
VSNL1	t7785	P62760	Visinin-like protein 1
VEGFA	t7798	P15692	Vascular endothelial growth factor A
VCAM1	t7802	P19320	Vascular cell adhesion protein 1
UCHL1	t7841	P09936	Ubiquitin carboxyl-terminal hydrolase isozyme L1
CD40LG	t7931	P29965	CD40 ligand
TNF	t7958	P01375	Tumor necrosis factor
TIMP3	t7981	P35625	Metalloproteinase inhibitor 3
TEK	t8018	Q02763	Angiopoietin-1 receptor
TARDBP	t8050	Q13148	TAR DNA-binding protein 43
SQSTM1	t8126	Q13501	Sequestosome-1
SOD1	t8158	P00441	Superoxide dismutase [Cu-Zn]
SNCA	t8172	P37840	Alpha-synuclein
SNAP25	t8174	P60880	Synaptosomal-associated protein 25
SLIT2	t8186	O94813	Slit homolog 2 protein
SFTPD	t8244	P35247	Pulmonary surfactant-associated protein D
ACHE	t8246	P22303	Acetylcholinesterase
SFRP1	t8254	Q8N474	Secreted frizzled-related protein 1
CX3CL1	t8300	P78423	Fractalkine
CXCL10	t8308	P02778	C-X-C motif chemokine 10
CCL3	t8315	P10147	C-C motif chemokine 3
CCL26	t8317	Q9Y258	C-C motif chemokine 26
CCL22	t8321	O00626	C-C motif chemokine 22
CCL2	t8325	P13500	C-C motif chemokine 2
CCL17	t8328	Q92583	C-C motif chemokine 17
CCL13	t8332	Q99616	C-C motif chemokine 13
CCL11	t8333	P51671	Eotaxin
SAA1	t8355	P0DJI8	Serum amyloid A-1 protein
S100A12	t8367	P80511	Protein S100-A12
BDNF	t8399	P23560	Brain-derived neurotrophic factor
